# Supplementary material for: Histomorphology of placentae of women with sickle cell disease during pregnancy – A case control study
Source: PLoS One. 2025 Feb 24;20(2):e0319011. doi: 10.1371/journal.pone.0319011 (PMC11849815; doi:10.1371/journal.pone.0319011)
Supplement: S1 Data — (XLSX) [file pone.0319011.s003.xlsx]

## Sheet: Gross morphological data
No.	AGE (yrs)		EDUCATION		Delivery		Gestational Age (weeks)		Placenta Weight (g)		Texture		Placenta Diameter (cm)		Shape		Thickness (cm)		Volume (ml)		Circumference (cm)		Cord Insertion
	Cases	Control	Cases	Control	Cases	Control	Cases	Control	Cases	Control	Cases	Control	Cases	Control	Cases	Control	Cases	Control	Cases	Control	Cases	Control	Cases	Control
1	35	29	Junior High Sch	Tertiary	CS	SVD	38+5	37	537	509	Normal	Normal	18.5	21	Discoid	Oval	2.7	2.5	453	440	65	64	Eccentric	Eccentric
2	32	39	Senior High Sch	Tertiary	CS	CS	38+6	38	621.7	574	Normal	Normal	21.5	21	Oval	Discoid	2	1.5	650	500	70.1	65	Eccentric	Eccentric
3	29	39	Senior High Sch	Tertiary	SVD	CS	36+1	38	383.2	398	Normal	Normal	16.6	19	Oval	Discoid	2.4	1	275	400	20	62	Eccentric	Eccentric
4	27	27	Junior High Sch	Primary	CS	SVD	38+2	38	507.7	445	Soft	Normal	18.5	17.5	Discoid	Oval	1.9	1.5	454	450	61	57	Eccentric	Eccentric
5	30	37	Senior High Sch	None	CS	SVD	37	38	412	574	Normal	Normal	18	23	Oval	Oval	2	2	325	570	61	67	Eccentric	Eccentric
6	36	35	Tertiary	Junior High Sch	CS	SVD	38+2	39	357	608	Soft	Normal	2	21	Discoid	Oval	1.5	2	250	600	65	67	Eccentric	Marginal
7	34	34	Tertiary	Tertiary	SVD	SVD	38	37	441	516	Normal	Normal	18.5	20.5	Discoid	Discoid	2	1.5	356	500	66	65	Velamentous	Eccentric
8	30	22	Senior High Sch	Senior High Sch	CS	SVD	37	37	453	335	Normal	Normal	18.5	16	Oval	Oval	2.5	1.5	435	300	70	55	Eccentric	Eccentric
9	34	24	Junior High Sch	Senior High Sch	CS	SVD	38+5	39	414	483	Soft	Normal	19	19	Oval	Oval	2	2	350	460	61	60	Eccentric	Eccentric
10	30	26	Tertiary	None	SVD	CS	37+6	38	429	502	Normal	Soft	19	20	Bilobed	Discoid	2	1.5	400	460	61	66	Eccentric	Eccentric
11	24	30	Senior High Sch	Tertiary	SVD	SVD	39	38	317	543	Normal	Normal	16	20	Bilobed	Discoid	2	2	350	480	54	65	Marginal	Eccentric
12	30	24	Tertiary	Junior High Sch	SVD	CS	36+5	38	396	444	Normal	Normal	16	20.6	Oval	Oval	1.5	2	350	380	51	61	Eccentric	Marginal
13	24	40	Senior High Sch	None	SVD	SVD	39+5	39	607	460	Normal	Normal	21	18.5	Discoid	Oval	2	1.5	580	340	68	59	Eccentric	Eccentric
14	30	41	Tertiary	Tertiary	SVD	CS	39+5	38	490	448	Normal	Normal	19.5	17	Oval	Discoid	2	1	440	460	62	56	Eccentric	Central
15	25	32	Tertiary	Tertiary	SVD	CS	38	37	347	549	Normal	Normal	16	19.5	Discoid	Discoid	1.5	1.5	390	560	58	64	Eccentric	Eccentric
16	40	25	Junior High Sch	Tertiary	CS	SVD	37	37	329	372	Soft	Normal	18	17.5	Oval	Oval	1	1.5	300	350	56	52	Marginal	Marginal
17	30	19	Tertiary	Junior High Sch	CS	SVD	37	35	368	332	Normal	Normal	17	15.5	Oval	Discoid	1.5	1.5	340	280	56	50	Eccentric	Eccentric
18	30	32	Junior High Sch	Junior High Sch	SVD	SVD	38	35	487	398	Normal	Soft	19	17	Discoid	Oval	1	2	480	450	63	55	Eccentric	Marginal
19	29	30	Tertiary	Junior High Sch	CS	SVD	37	37	425	699	Normal	Normal	17	23	Oval	Discoid	1.5	2	450	630	55	70	Eccentric	Eccentric
			legend
			CS: Caesarian Section
			SVD: Spontaneous Vaginal Delivery

## Sheet: Histomorphological parameters
	Syncytal knot		Intervillous spaces		Syncytial denuded areas		Fetal capillaries
NO.	Cases	Control	Cases	Control	Cases	Control	Cases	Control
1	105	122	9927	10309	125	131	313	145
2	535	218	9245	9088	176	121	363	111
3	268	155	8423	7586	173	124	489	101
4	231	270	7243	11026	216	116	533	143
5	225	212	8932	5509	189	132	258	134
6	200	290	7242	8562	163	135	531	102
7	485	217	6131	6802	124	121	681	166
8	323	133	6237	7465	141	121	367	139
9	277	169	8753	9627	161	121	561	155
10	252	142	6185	7571	108	127	309	132
11	515	158	7825	11268	132	134	650	102
12	133	170	6973	10735	116	127	479	123
13	156	112	10122	11853	162	136	408	253
14	176	155	9978	7465	179	122	449	130
15	235	106	9272	11762	134	132	219	176
16	125	130	8726	12168	156	137	427	158
17	152	118	6337	12753	114	136	431	129
18	350	105	7625	12839	123	119	265	102
19	263	118	8535	9302	163	136	393	184
