# Supplementary material for: Histomorphology of placentae of women with sickle cell disease during pregnancy – A case control study
Source: PLoS One. 2025 Feb 24;20(2):e0319011. doi: 10.1371/journal.pone.0319011 (PMC11849815; doi:10.1371/journal.pone.0319011)
Supplement: S2 Data — (XLSX). [file pone.0319011.s004.xlsx]

## Sheet: Volume Density
Volume density
No.	SK		IVS		SDA		FC
	Cases	Controls	Cases	Controls	Cases	Controls	Cases	Controls
1	0.231	0.2684	21.8394	22.6798	0.275	0.2882	0.6886	0.319
2	1.177	0.4796	20.339	19.9936	0.3872	0.2662	0.7986	0.2442
3	0.5896	0.341	18.5306	16.6892	0.3806	0.2728	1.0758	0.2222
4	0.5082	0.594	15.9346	24.2572	0.4752	0.2552	1.1726	0.3146
5	0.495	0.4664	19.6504	12.1198	0.4158	0.2904	0.5676	0.2948
6	0.44	0.638	15.9324	18.8364	0.3586	0.297	1.1682	0.2244
7	1.067	0.4774	13.4882	14.9644	0.2728	0.2662	1.4982	0.3652
8	0.7106	0.2926	13.7214	16.423	0.3102	0.2662	0.8074	0.3058
9	0.6094	0.3718	19.2566	21.1794	0.3542	0.2662	1.2342	0.341
10	0.5544	0.3124	13.607	16.8454	0.2376	0.2794	0.6798	0.2904
11	1.133	0.3476	17.215	24.7896	0.2904	0.2948	1.43	0.2244
12	0.2926	0.374	15.3406	23.617	0.2552	0.2794	1.0538	0.2706
13	0.3432	0.2464	22.2684	26.0766	0.3564	0.2992	0.8976	0.5566
14	0.3872	0.341	21.9516	16.423	0.3938	0.2684	0.9878	0.286
15	0.517	0.2332	20.3984	25.8764	0.2948	0.2904	0.4818	0.3872
16	0.275	0.286	19.1972	26.7696	0.3432	0.3014	0.9394	0.3476
17	0.3344	0.2596	13.9414	28.0566	0.2508	0.2992	0.9482	0.2838
18	0.77	0.231	16.775	28.2458	0.2706	0.2618	0.583	0.2244
19	0.5786	0.2596	18.777	20.4644	0.3586	0.2992	0.8646	0.4048

## Sheet: Means & p-values
Placental Parameters
Placental groups	Syncytial knots	Intervillous spaces	Syncytial denudation	Fetal capillaries
Control (n=19)	0.3589+0.02755	21.27±1.107	0.2821±0.003296	0.31±0.01906
SCD (n=19)	0.58+0.06500	17.8±0.6794	0.3311±0.01492	0.9411±0.06468
	**	*	**	****
P-value	˂0.0034	˂0.0113	˂0.0028	˂0.0001
